# Supplementary material for: Generation and maintenance of acentric stable double minutes from chromosome arms in inter-species hybrid cells
Source: BMC Mol Cell Biol. 2019 Mar 20;20:2. doi: 10.1186/s12860-019-0186-3 (PMC6446505; doi:10.1186/s12860-019-0186-3)
Supplement: Supplementary file 3 — Figure S3. Plots of raw data obtained from microarray analysis using human CytoScan™ HD Arrays. Data obtained from the analysis using the Partek® Genomics Suite® software was plotted in Excel. X-axis represents position along each chromosome, and each plot coincides the start position of the data. Y-axis represents copy number per cell; normal human genomic DNA and MEF acceptor cells were used as standards to evaluate amplification in COLO 320DM donor cells and each individual clone, respectively. (ZIP 3629 kb) [file 12860_2019_186_MOESM3_ESM.zip]

Archive with 4 entries (4 files):
- Supp. Fig. S3_page_1.tiff
- Supp. Fig. S3_page_2.tiff
- Supp. Fig. S3_page_3.tiff
- Supp. Fig. S3_page_4.tiff
